# Supplementary material for: Gene expression profiling in the stress control brain region hypothalamic paraventricular nucleus reveals a novel gene network including Amyloid beta Precursor Protein
Source: BMC Genomics. 2010 Oct 8;11:546. doi: 10.1186/1471-2164-11-546 (PMC3091695; doi:10.1186/1471-2164-11-546)
Supplement: Additional file 1 — Supplemental Table 1. Genes with more than 1.4 fold expression differences between the two mouse strains (+: higher expressed in DBA/2J vs C57BL/6J and -: lower expressed in DBA/2J vs C57BL/6J). [file 1471-2164-11-546-S1.XLS]

## Sheet: Sheet1
Gene Bank ID	Gene_symbol	Gene_name	Fold Regulation
AI451066	BC049806	RIKEN cDNA C130065N10 gene	-10.5
AI845809	D10Bwg1379e	DNA segment, Chr 10, Brigham & Women's Genetics 1379 expressed	-5.22
AA138546	2010106G01Rik	RIKEN cDNA 2010106G01 gene	-3.26
AI666719	Luc7l2	LUC7-like 2 (S. cerevisiae)	-3.11
AA057995	Mrps18c	Mitochondrial ribosomal protein S18C	-3.07
AI893657	Map3k12	Mitogen activated protein kinase kinase kinase 12	-3.01
AI836990	Pttg1	Pituitary tumor-transforming 1	-2.93
AI661130	H2-Q1	Histocompatibility 2, Q region locus 1	-2.88
AI850098	Glul	Glutamate-ammonia ligase (glutamine synthase)	-2.83
AI428471	Spock3	Sparc/osteonectin, cwcv and kazal-like domains proteoglycan 3	-2.74
AI426345	Skil	SKI-like	-2.7
AI844626	Gatm	Glycine amidinotransferase (L-arginine:glycine amidinotransferase)	-2.67
AI834892	Hdhd2	Haloacid dehalogenase-like hydrolase domain containing 2	-2.64
AI449276	Ctso	Cathepsin O	-2.63
AI843758			-2.58
AI854273	Ext2	Exostoses (multiple) 2	-2.55
AA200768	Spen	SPEN homolog, transcriptional regulator (Drosophila)	-2.45
AI118084	Suclg2	Succinate-Coenzyme A ligase, GDP-forming, beta subunit	-2.45
AI848068	Mtap1b	Microtubule-associated protein 1 B	-2.4
AI839613	Mbp	Myelin basic protein	-2.28
AI844860	Nicn1	Nicolin 1	-2.28
AI413355	9330164H19Rik	RIKEN cDNA 9330164H19 gene	-2.27
AI465430	Zfp9	Zinc finger protein 9	-2.26
AI835432			-2.23
AI835583	Glul	Glutamate-ammonia ligase (glutamine synthase)	-2.22
AI844654	Cbx3	Chromobox homolog 3 (Drosophila HP1 gamma)	-2.21
AI415201			-2.19
AI847420	BC027342	CDNA sequence BC027342	-2.16
AI849259	Cnbp1	Cellular nucleic acid binding protein 1	-2.14
AI325338	H2-DMb1	Histocompatibility 2, class II, locus Mb1	-2.14
AI838708	1110005F07Rik	RIKEN cDNA 1110005F07 gene	-2.13
AI847419	Zfp324	Zinc finger protein 324	-2.13
AA272593	9430063L05Rik	RIKEN cDNA 9430063L05 gene	-2.11
AI848144	Nsg2	Neuron specific gene family member 2	-2.1
AI847446	Slc4a4	Solute carrier family 4 (anion exchanger), member 4	-2.1
AI848130	Atp1a2	ATPase, Na+/K+ transporting, alpha 2 polypeptide	-2.09
AI846745			-2.09
AA718075	Trpm2	Transient receptor potential cation channel, subfamily M, member 2	-2.09
AI836893	Lamr1	Laminin receptor 1 (ribosomal protein SA)	-2.08
AI848205	Gas5	Growth arrest specific 5	-2.08
AI846427	Pgm2l1	Phosphoglucomutase 2-like 1	-2.06
AI837772	2900075B16Rik	Expressed sequence BB211804	-2.05
AI834783	Gabra1	Gamma-aminobutyric acid (GABA-A) receptor, subunit alpha 1	-2.04
AI834813			-2.02
AA415629	Mlr2	RIKEN cDNA A630025C20 gene	-2.01
AI849552	Creg1	Cellular repressor of E1A-stimulated genes 1	-2.01
AI848129	Bhlhb3	Basic helix-loop-helix domain containing, class B3	-2
AI845296	Nifun	NifU-like N-terminal domain containing	-2
AI847573			-1.97
AI854701	Samd4	RIKEN cDNA 2810457G06 gene	-1.96
AI848400	Gas5	Growth arrest specific 5	-1.96
AI850045		Adult male diencephalon cDNA, RIKEN full-length enriched library, clone:9330131I22 product:unknown EST, full insert sequence	-1.95
AI836808	Idb2	Inhibitor of DNA binding 2	-1.95
AI846538			-1.95
AI851373	Ccna2	Cyclin A2	-1.94
AI838129			-1.93
AI841455	Arl10b	ADP-ribosylation factor-like 10B	-1.93
AI596358	Rrn3	RRN3 RNA polymerase I transcription factor homolog (yeast)	-1.93
AI851012	Resp18	Regulated endocrine-specific protein 18	-1.92
AI452331	2810439K08Rik	RIKEN cDNA 2810439K08 gene	-1.91
AA200002	BC036961	CDNA sequence BC036961	-1.9
AI852787	Insig1	Insulin induced gene 1	-1.89
AI854263	Supt6h	Suppressor of Ty 6 homolog (S. cerevisiae)	-1.89
AI323624	AI504432	Expressed sequence AI504432	-1.89
W20847	Tde1	Tumor differentially expressed 1	-1.89
AI848986	Insig1	Insulin induced gene 1	-1.88
AI465202	9030425E11Rik	RIKEN cDNA 9030425E11 gene	-1.88
AI854447	Set	SET translocation	-1.87
AI848894			-1.87
AI449032	AI449032	Expressed sequence AI449032	-1.87
AI835790	Plp1	Proteolipid protein (myelin) 1	-1.87
AI835674	Glul	Glutamate-ammonia ligase (glutamine synthase)	-1.86
AI849054	Elk4	ELK4, member of ETS oncogene family	-1.86
AA869118	Spata2	Spermatogenesis associated 2	-1.85
AI837848		Hypothetical LOC331528	-1.84
AI834857			-1.84
AI847338	1100001I22Rik	RIKEN cDNA 1100001I22 gene	-1.84
AI848408	Idb2	Inhibitor of DNA binding 2	-1.83
AI841876			-1.83
AI840014	Mbp	Myelin basic protein	-1.83
AI841946	Eif4b	Eukaryotic translation initiation factor 4B	-1.83
AI839700			-1.82
AI842313	Chrnb2	Cholinergic receptor, nicotinic, beta polypeptide 2 (neuronal)	-1.82
AI849087	Smn1	Survival motor neuron 1	-1.82
AI848450	Plxdc1	Plexin domain containing 1	-1.81
AI836492	Lamr1	Laminin receptor 1 (ribosomal protein SA)	-1.81
AI849454			-1.81
AA615831	Hspa4	Heat shock protein 4	-1.81
AI853553	Rps6	Ribosomal protein S6	-1.81
AI841834	4930429A22Rik	RIKEN cDNA 4930429A22 gene	-1.81
AI843577	5033414D02Rik	RIKEN cDNA 5033414D02 gene	-1.8
AI838730	Rpl17	Ribosomal protein L17	-1.8
AI848627	2310002J21Rik	RIKEN cDNA 2310002J21 gene	-1.8
AI838293	Rrn3	RRN3 RNA polymerase I transcription factor homolog (yeast)	-1.8
AI413204	Ndrg2	N-myc downstream regulated gene 2	-1.8
AI449257			-1.8
AI287118	Cops5	COP9 (constitutive photomorphogenic) homolog, subunit 5 (Arabidopsis thaliana)	-1.79
AI843749	Cxxc5	CXXC finger 5	-1.79
AI838151	Mbp	Myelin basic protein	-1.79
AI845807	3110068G20Rik	RIKEN cDNA 3110068G20 gene	-1.79
AI323916	Hbb-b1	Hemoglobin, beta adult major chain	-1.78
AI845489			-1.78
W10763			-1.78
AI449207	Kcnq5	RIKEN cDNA 5830474E16 gene	-1.78
AI835885	Pcoln3	Procollagen (type III) N-endopeptidase	-1.77
AI843819	D12Ertd771e	DNA segment, Chr 12, ERATO Doi 771, expressed	-1.76
AA110633		Expressed sequence AI428901	-1.76
AI853236	Hnrph2	Heterogeneous nuclear ribonucleoprotein H2	-1.76
AI835755	Il18	Interleukin 18	-1.75
AI835381	Rpl5	Ribosomal protein L5	-1.75
AA016925	Vps35	Vacuolar protein sorting 35	-1.75
AI848700	Kif5b	Kinesin family member 5B	-1.75
W85247	2210013M04Rik	RIKEN cDNA 2210013M04 gene	-1.75
AI851600	A130038L21Rik	DNA Segment, Chr 12, Mouse Genome Informatics 17	-1.75
AI853035	Fbxo9	F-box only protein 9	-1.74
AI661341	Adam10	A disintegrin and metalloprotease domain 10	-1.74
AI849631			-1.74
AI427515	AI427515	RIKEN cDNA 4933408N05 gene	-1.74
AI836926	Actb	Actin, beta, cytoplasmic	-1.73
AI452328	Bpnt1	Bisphosphate 3'-nucleotidase 1	-1.73
AI414234		Transcribed locus	-1.73
AI839764	Pink1	PTEN induced putative kinase 1	-1.72
AI851180	6430704M03Rik	RIKEN cDNA 6430704M03 gene	-1.72
AI839740	Atp1a2	ATPase, Na+/K+ transporting, alpha 2 polypeptide	-1.72
AA260077	AI256775	Expressed sequence AI256775	-1.72
AI448196	AI448196	Expressed sequence AI448196	-1.72
AI850932	Ivd	Isovaleryl coenzyme A dehydrogenase	-1.71
AI661386		Transcribed locus	-1.71
AI853080	Nudt10	Nudix (nucleoside diphosphate linked moiety X)-type motif 10	-1.7
AI848671	Sh3bgrl	SH3-binding domain glutamic acid-rich protein like	-1.69
AI605736	Gabt4	Gamma-aminobutyric acid (GABA-A) transporter 4	-1.69
AI846841		Transcribed locus	-1.69
AI843656			-1.68
AI837338	Gaa	Glucosidase, alpha, acid	-1.68
AA259694	Suv420h2	Suppressor of variegation 4-20 homolog 2 (Drosophila)	-1.68
AI836548	D11Bwg0434e	DNA segment, Chr 11, Brigham & Women's Genetics 0434 expressed	-1.68
AI836860		RIKEN cDNA A030001O10 gene	-1.68
AI842846	9630007J19Rik	Myosin Va	-1.67
AI449145	1700007J06Rik	Leucine rich repeat containing 34	-1.67
AI844421	Timp2	Tissue inhibitor of metalloproteinase 2	-1.67
AI851557	Igsf4c	Immunoglobulin superfamily, member 4C	-1.67
AI451039	Mrpl3	Mitochondrial ribosomal protein L3	-1.67
AI385622	Gpd2	Glycerol phosphate dehydrogenase 2, mitochondrial	-1.67
AI839767	Skil	SKI-like	-1.67
AI839704	Mbp	Myelin basic protein	-1.67
AI853679	Atpif1	ATPase inhibitory factor 1	-1.67
AI156492	Myo6	Myosin VI	-1.67
AI893218	Basp1	Brain abundant, membrane attached signal protein 1	-1.66
AI326401	1110021H02Rik	Ubiquitin-fold modifier conjugating enzyme 1	-1.65
AI413315	Glul	Glutamate-ammonia ligase (glutamine synthase)	-1.65
AI839959			-1.64
AI850105	Stmn1	Stathmin 1	-1.64
AI851350	Ndnl2	Necdin-like 2	-1.64
AI849118		Similar to 60S ribosomal protein L4 (L1)	-1.63
AI835914	Uble1b	Ubiquitin-like 1 (sentrin) activating enzyme E1B	-1.63
AI851041	Smad1	MAD homolog 1 (Drosophila)	-1.63
AI837950			-1.63
AI854091	Cdh2	Cadherin 2	-1.63
AI853292	2900092E17Rik	RIKEN cDNA 2900092E17 gene	-1.63
AI413505			-1.62
AI450765	Ythdf2	YTH domain family 2	-1.62
AI841501	Rps3a	Ribosomal protein S3a	-1.62
AI849086			-1.62
W13188	Hcst	Hematopoietic cell signal transducer	-1.62
AI662235	AU045404	Expressed sequence AU045404	-1.62
AI853127	1110006I15Rik	RIKEN cDNA 1110006I15 gene	-1.62
AI843104	Fin14	DEAD/H (Asp-Glu-Ala-Asp/His) box polypeptide 3, X-linked	-1.61
W41125	0610006I08Rik	RIKEN cDNA 0610006I08 gene	-1.61
AI841233	A330043J11Rik	Potassium voltage gated channel, Shaw-related subfamily, member 4	-1.6
AI852060	2900064A13Rik	RIKEN cDNA 2900064A13 gene	-1.6
AI848245	B2m	Beta-2 microglobulin	-1.6
AI835620			-1.6
AI844356		Similar to esterase D/formylglutathione hydrolase	-1.6
AI836238			-1.6
AI448906	3000004C01Rik	RIKEN cDNA 3000004C01 gene	-1.6
AI426775	Timp2	Tissue inhibitor of metalloproteinase 2	-1.6
AI327052	Neo1	Neogenin	-1.59
AI843545	Hnrpa2b1	Heterogeneous nuclear ribonucleoprotein A2/B1	-1.59
AI836337			-1.59
AI835194	Rasgef1a	RasGEF domain family, member 1A	-1.59
AI836165			-1.58
AI448204	Kpna6	Karyopherin (importin) alpha 6	-1.58
AA254232	Armc1	Armadillo repeat containing 1	-1.58
AI840364	Nedd4l	Neural precursor cell expressed, developmentally down-regulated gene 4-like	-1.58
AI836652	Ubb	Ubiquitin B	-1.58
AI849991	3830421F13Rik	Forty-two-three domain containing 1	-1.58
AI850694	2610027C15Rik	RIKEN cDNA 2610027C15 gene	-1.58
AI841298	1500031H04Rik	RIKEN cDNA 1500031H04 gene	-1.58
AI327338	Acyp2	Acylphosphatase 2, muscle type	-1.57
AI838261	Orc5l	Origin recognition complex, subunit 5-like (S. cerevisiae)	-1.57
AI846136			-1.57
AI845516			-1.57
AI836712		Transcribed locus, strongly similar to XP_546361.1 PREDICTED: similar to ribosomal protein S24 [Canis familiaris]	-1.57
AI385680	Gpc4	Glypican 4	-1.57
AI414051	Usp24	Ubiquitin specific protease 24	-1.57
W58944	3200002M19Rik	RIKEN cDNA 3200002M19 gene	-1.57
AI846076			-1.56
AI841344	Hspca	Heat shock protein 1, alpha	-1.56
AI836959	Adam10	A disintegrin and metalloprotease domain 10	-1.56
AI465217			-1.56
AI849233	2700046G09Rik	RIKEN cDNA 2700046G09 gene	-1.55
AI844521	Psma6	Proteasome (prosome, macropain) subunit, alpha type 6	-1.55
AI846638			-1.55
AI840722			-1.55
AI835709	Rps25	Ribosomal protein S25	-1.55
AA870696	Myst1	MYST histone acetyltransferase 1	-1.54
AI227140	Mapre2	Microtubule-associated protein, RP/EB family, member 2	-1.54
AI451213		Transcribed locus	-1.54
AI852154	9430077D24Rik	RIKEN cDNA 9430077D24 gene	-1.54
AI847919	D19Ertd144e	CDK2-associated protein 2	-1.54
AI835756	Kcnq5	RIKEN cDNA 5830474E16 gene	-1.54
AI843136	Ndrg2	N-myc downstream regulated gene 2	-1.53
AI853772	1810020E01Rik	RIKEN cDNA 1810020E01 gene	-1.53
AI847481	Chchd1	Coiled-coil-helix-coiled-coil-helix domain containing 1	-1.53
AI847055			-1.53
AI847563	Hnrpr	Heterogeneous nuclear ribonucleoprotein R	-1.53
AI835702	Gm2a	GM2 ganglioside activator protein	-1.53
AI844267	Ttyh1	Tweety homolog 1 (Drosophila)	-1.52
AI848691	Vezf1	Vascular endothelial zinc finger 1	-1.52
AI837599	Mcfd2	Multiple coagulation factor deficiency 2	-1.52
AA469656	6820402O20Rik	RIKEN cDNA 6820402O20 gene	-1.52
AI845364	Rpl13a	Ribosomal protein L13a	-1.52
AI848458	Srp19	Signal recognition particle 19	-1.51
AI839962	Mdh1	Malate dehydrogenase 1, NAD (soluble)	-1.51
AI448950	Stard4	StAR-related lipid transfer (START) domain containing 4	-1.51
AI847890	Plp1	Proteolipid protein (myelin) 1	-1.51
AI845883	Tebp	Telomerase binding protein, p23	-1.51
AI847198			-1.51
AI849327	Grinl1a	Glutamate receptor, ionotropic, N-methyl D-aspartate-like 1A	-1.5
AA562710	Prkaa1	Protein kinase, AMP-activated, alpha 1 catalytic subunit	-1.5
AI835129	B230218O03	Hypothetical protein B230218O03	-1.5
AI843138	Syt4	Synaptotagmin 4	-1.5
AI845460	Pdzk3	PDZ domain containing 3	-1.5
AA031238	Pbp	Guanine nucleotide binding protein, alpha q polypeptide	-1.5
AI847595			-1.5
AI848418	B230380D07Rik	Expressed sequence AI465301	-1.5
AI836787	6330403M23Rik	Expressed sequence AW046287	-1.5
AI853461	1700045I19Rik	RIKEN cDNA 1700045I19 gene	-1.49
AI854393	Col4a3bp	Procollagen, type IV, alpha 3 (Goodpasture antigen) binding protein	-1.49
AI844419	BC038311	CDNA sequence BC038311	-1.49
AI838798	Etnk1	Ethanolamine kinase 1	-1.49
AA111389	Mcm2	Minichromosome maintenance deficient 2 mitotin (S. cerevisiae)	-1.49
AI118504	Eef1a1	Eukaryotic translation elongation factor 1 alpha 1	-1.48
AI323869	Ptpre	Protein tyrosine phosphatase, receptor type, E	-1.48
AI846038	Centb2	RIKEN cDNA 2810455B08 gene	-1.48
AI848023			-1.48
AI845366	Plp1	Proteolipid protein (myelin) 1	-1.48
AI851008	2600013N14Rik	RIKEN cDNA 2600013N14 gene	-1.48
AI431077			-1.47
AI843859	Sdccag33	Serologically defined colon cancer antigen 33	-1.47
AI843756	Calm2	Calmodulin 2	-1.47
AI844132	Sgcb	Sarcoglycan, beta (dystrophin-associated glycoprotein)	-1.47
AI848888	Tceb1	Transcription elongation factor B (SIII), polypeptide 1	-1.47
AI841732		CDNA clone IMAGE:6850841	-1.47
AI848242	Nrxn3	RIKEN cDNA 6430597G12 gene	-1.47
AI847460	6330417K15Rik	RIKEN cDNA 6330417K15 gene	-1.46
AI841153	Mrps33	Mitochondrial ribosomal protein S33	-1.46
AI845046	Tgoln1	Trans-golgi network protein	-1.46
AI849655	Fmn2	Formin 2	-1.46
AI836986	Hspa8	Heat shock protein 8	-1.46
AI850047	Timp2	Tissue inhibitor of metalloproteinase 2	-1.46
AA871726	BC022224	CDNA sequence BC022224	-1.46
AI451561	Tcf7l2	Transcription factor 7-like 2, T-cell specific, HMG-box	-1.46
AI464529	Slc34a1	Solute carrier family 34 (sodium phosphate), member 1	-1.46
AI834852	4930573I19Rik	Ribosomal protein S19	-1.46
AI835931	Bri3	Brain protein I3	-1.45
AI842552	2900002G04Rik	RIKEN cDNA 2900002G04 gene	-1.45
AI838867	Mdh1	Malate dehydrogenase 1, NAD (soluble)	-1.45
AI836479			-1.45
AA261244	Top3a	Topoisomerase (DNA) III alpha	-1.45
AA254318	4930522L14Rik	RIKEN cDNA 4930522L14 gene	-1.45
AA451164	5730599I05Rik	RIKEN cDNA 5730599I05 gene	-1.45
AI840652	Rab6b	RAB6B, member RAS oncogene family	-1.45
AI431024			-1.45
AI843746			-1.45
AI840361	2810451E09Rik	Sodium channel, voltage-gated, type II, beta	-1.45
AI415682	Phr1	Pam, highwire, rpm 1	-1.45
AI848697	Rpl9	Ribosomal protein L9	-1.44
AI835446	Idh3a	Isocitrate dehydrogenase 3 (NAD+) alpha	-1.44
AI845640	D430039N05Rik	RIKEN cDNA D430039N05 gene	-1.44
AI854089			-1.44
AI849574	Rpl7	Ribosomal protein L7	-1.44
AI842562			-1.44
AI840542			-1.44
AI841619			-1.44
AI837829	Baiap2	Brain-specific angiogenesis inhibitor 1-associated protein 2	-1.44
AI840044	Spg20	Spastic paraplegia 20, spartin (Troyer syndrome) homolog (human)	-1.44
AI836065			-1.44
AI848050	Bteb1	RIKEN cDNA 2310051E17 gene	-1.44
AI844769	Stard3nl	STARD3 N-terminal like	-1.43
AI840757	Tuba6	Tubulin, alpha 6	-1.43
AI840758			-1.43
AI413585	D10Bwg1379e	DNA segment, Chr 10, Brigham & Women's Genetics 1379 expressed	-1.43
AI848275	1810045K07Rik	RIKEN cDNA 1810045K07 gene	-1.43
AI851970	Syt11	Synaptotagmin 11	-1.43
AI853169	Scd1	Stearoyl-Coenzyme A desaturase 1	-1.43
AI844643	Ndufa4	NADH dehydrogenase (ubiquinone) 1 alpha subcomplex, 4	-1.43
AI845897			-1.43
AI835315		Transcribed locus, strongly similar to XP_534343.1 PREDICTED: similar to Rpl23a protein [Canis familiaris]	-1.43
AI448953	Rassf1	Ras association (RalGDS/AF-6) domain family 1	-1.43
AA614884	Gm1123	Gene model 1123, (NCBI)	-1.43
AI853484	4933426K21Rik	RIKEN cDNA 4933426K21 gene	-1.43
AI850627			-1.43
AI849788	Snap91	Synaptosomal-associated protein 91	-1.43
AI841335			-1.42
W75274	Fbxl13	Leucine rich repeat containing 17	-1.42
AI840597			-1.42
AI847971	Gpx3	Glutathione peroxidase 3	-1.42
AI842127		Transcribed locus	-1.42
AI842160			-1.42
W48899	0610012G03Rik	RIKEN cDNA 0610012G03 gene	-1.42
AI835403	Tmsb4x	Thymosin, beta 4, X chromosome	-1.42
AI854255	2410002O22Rik	RIKEN cDNA 2410002O22 gene	-1.42
AI849058	Pdlim1	PDZ and LIM domain 1 (elfin)	-1.42
AI845520			-1.42
AI839499	Rohn	Rho family GTPase 2	1.41
AI326236	Actl6b	Actin-like 6B	1.42
AI846412	Rgs7	RIKEN cDNA 5730408A14 gene	1.42
AA462808	AI836376	Expressed sequence AI836376	1.42
AA105126	Sfxn2	Sideroflexin 2	1.43
AI661433	BC053440	CDNA sequence BC053440	1.43
AA419998	Cox6c	Cytochrome c oxidase, subunit VIc	1.43
AI841041	Hap1	Huntingtin-associated protein 1	1.43
AI839009	Psat1	Phosphoserine aminotransferase 1	1.43
AA549756	Pou5f1	POU domain, class 5, transcription factor 1	1.43
AI851709	Elovl5	ELOVL family member 5, elongation of long chain fatty acids (yeast)	1.43
AI838826			1.43
AI849973			1.43
AI854265	E130013N09Rik	RIKEN cDNA E130013N09 gene	1.44
AI846118	1110014K08Rik	RIKEN cDNA 1110014K08 gene	1.44
AI844127	Hnrpa3	Heterogeneous nuclear ribonucleoprotein A3	1.44
AI848934	Pcdhga12	Protocadherin gamma subfamily A, 10	1.44
AI842005	App	Amyloid beta (A4) precursor protein	1.44
AI447707	D030028O16Rik	Prolyl endopeptidase-like	1.44
AI854518		Transcribed locus	1.44
AI842981	Aasdhppt	Aminoadipate-semialdehyde dehydrogenase-phosphopantetheinyl transferase	1.44
AA462156	Ubxd4	UBX domain containing 4	1.45
AI850263	Lamp2	Lysosomal membrane glycoprotein 2	1.45
AI842276	B3galt2	UDP-Gal:betaGlcNAc beta 1,3-galactosyltransferase, polypeptide 2	1.45
AA711277	Rab25	RAB25, member RAS oncogene family	1.45
AI850187	Gnb5	Guanine nucleotide binding protein, beta 5	1.45
AI840370		Transcribed locus	1.45
AA475147	Gprasp2	G protein-coupled receptor associated sorting protein 2	1.45
AA511219	Slfn2	Schlafen 2	1.45
AI465302	1200013F24Rik	Arginine/serine-rich coiled-coil 1	1.45
AA511867	Gmppa	GDP-mannose pyrophosphorylase A	1.45
AI838464	Ppp1cc	Protein phosphatase 1, catalytic subunit, gamma isoform	1.45
AA538257	Thpo	Thrombopoietin	1.46
AI838238			1.46
AI850893	Gtf3a	General transcription factor III A	1.46
AI851666	Prkab2	Protein kinase, AMP-activated, beta 2 non-catalytic subunit	1.46
AI447443	Sec5l1	SEC5-like 1 (S. cerevisiae)	1.46
AI849964	9930033H14Rik	Trinucleotide repeat containing 6C	1.47
AA547483	Pdpk1	3-phosphoinositide dependent protein kinase-1	1.47
AI852851		Transcribed locus	1.47
AI838512	Glg1	Golgi apparatus protein 1	1.47
AI836376	AI836376	Expressed sequence AI836376	1.47
AI852001	Glo1	Glyoxalase 1	1.47
AI849660			1.47
AI852207	Sox2	SRY-box containing gene 2	1.48
AI842606	Strn	Striatin, calmodulin binding protein	1.48
AA549020	Strn	Striatin, calmodulin binding protein	1.48
AI850760	B230114J08Rik	Transmembrane protein 50B	1.48
AI256005	Thoc1	THO complex 1	1.48
AI853373	Kif21b	Kinesin family member 21B	1.48
AI848675	Vps24	Vacuolar protein sorting 24 (yeast)	1.49
AI840048			1.49
AI848266	Tagln3	Transgelin 3	1.49
AA462483	Ppt2	Palmitoyl-protein thioesterase 2	1.49
AI836400	Max	Max protein	1.49
AI845051	Spnb3	Spectrin beta 3	1.49
AI854331	A030007L17Rik	RIKEN cDNA A030007L17 gene	1.5
AI844122	E430002G05Rik	RIKEN cDNA E430002G05 gene	1.5
AI841514	Nudt6	Nudix (nucleoside diphosphate linked moiety X)-type motif 6	1.5
AI842457	8430436L14Rik	RIKEN cDNA 8430436L14 gene	1.5
AI852109	Trim39	Tripartite motif protein 39	1.5
AI842640	A730042J05Rik	RIKEN cDNA A730042J05 gene	1.5
AI848933	Tgfb1i4	Transforming growth factor beta 1 induced transcript 4	1.5
AI854399			1.5
AI851640	Tfam	Transcription factor A, mitochondrial	1.51
AI850365	Ube2m	Ubiquitin-conjugating enzyme E2M (UBC12 homolog, yeast)	1.51
AI834965	2410129E14Rik	Expressed sequence C79445	1.51
AI843786	Cdkn1b	Cyclin-dependent kinase inhibitor 1B (P27)	1.51
AI845273	4933402J24Rik	RIKEN cDNA 4933402J24 gene	1.51
AA288891		Transcribed locus	1.52
AA467028	Opa1	Optic atrophy 1 homolog (human)	1.52
AI842715	2310001A20Rik	RIKEN cDNA 2310001A20 gene	1.52
AI851611	1700034M03Rik	RIKEN cDNA 1700034M03 gene	1.52
AI839589	Ywhag	3-monooxygenase/tryptophan 5-monooxygenase activation protein, gamma polypeptide	1.52
AI850761			1.52
AA476073	Ttrap	Traf and Tnf receptor associated protein	1.52
AI848870	D030028O16Rik	Prolyl endopeptidase-like	1.52
AI851900	Ubxd4	UBX domain containing 4	1.52
AI854283	Pphln1	Periphilin 1	1.53
AI850181	Usp46	RIKEN cDNA 1700112M01 gene	1.53
AI852653	Slco2b1	Solute carrier organic anion transporter family, member 2b1	1.53
AI844199	2310047M10Rik	RIKEN cDNA 2310047M10 gene	1.53
AA462499	AI481105	Expressed sequence AI481105	1.53
AI853446	Ndufs2	NADH dehydrogenase (ubiquinone) Fe-S protein 2	1.53
AI851438			1.53
AI848069	Arhgap5	Rho GTPase activating protein 5	1.53
AI414205	Nxn	Nucleoredoxin	1.53
AI841963			1.53
W89356	Zfp248	Zinc finger protein 248	1.53
W08289	Btbd1	Similar to Btbd1 protein	1.54
AI837001	Sfrs2	Splicing factor, arginine/serine-rich 2 (SC-35)	1.54
Z33729			1.54
AI851042	Atf5	Activating transcription factor 5	1.54
AI843753	2310001A20Rik	RIKEN cDNA 2310001A20 gene	1.54
AI838993			1.54
AI850748	Dab2ip	Disabled homolog 2 (Drosophila) interacting protein	1.54
AA537755	Cds1	CDP-diacylglycerol synthase 1	1.54
AI845057		Transcribed locus	1.54
AI852721	2900024P20Rik	RIKEN cDNA 2900024P20 gene	1.54
AI849409	Map2k1ip1	Mitogen-activated protein kinase kinase 1 interacting protein 1	1.54
AA154681		Transcribed locus	1.54
AI843287	Tax1bp1	Tax1 (human T-cell leukemia virus type I) binding protein 1	1.55
AA547535			1.55
AI852190	Srpk2	Serine/arginine-rich protein specific kinase 2	1.55
AI840050	Scoc	Short coiled-coil protein	1.55
AI843142			1.55
AI850485	Chordc1	Cysteine and histidine-rich domain (CHORD)-containing, zinc-binding protein 1	1.55
AI426007	Tagln3	Transgelin 3	1.55
AI837634			1.56
AI854602	AI317237	Expressed sequence AI317237	1.56
AA623028	Prickle2	Prickle-like 2 (Drosophila)	1.56
AI850194	Ulk1	Unc-51 like kinase 1 (C. elegans)	1.56
W82330	Pdxk	Pyridoxal (pyridoxine, vitamin B6) kinase	1.56
AI852149	Rph3a	Rabphilin 3A	1.56
AI836826	Gp38	Glycoprotein 38	1.56
AI853039	Chi3l1	Chitinase 3-like 1	1.57
AI850227	Secisbp2	SECIS binding protein 2	1.57
AA458164	AI931714	RIKEN cDNA 0610038B21 gene	1.57
AI848008	Amd1	S-adenosylmethionine decarboxylase 1	1.57
AI323897	Tmod2	Tropomodulin 2	1.57
AI854256	Galnt10	UDP-N-acetyl-alpha-D-galactosamine:polypeptide N-acetylgalactosaminyltransferase 10	1.57
AA511147	Slc36a2	Solute carrier family 36 (proton/amino acid symporter), member 2	1.58
AA462583		Natriuretic peptide precursor type A	1.58
AI847616	Tro	Trophinin	1.58
AA451328	Ccbp2	Chemokine binding protein 2	1.58
AI452005	BC002199	CDNA sequence BC002199	1.58
AI847236	Ralb	V-ral simian leukemia viral oncogene homolog B (ras related)	1.59
AI429673	Psat1	Phosphoserine aminotransferase 1	1.59
AI854394			1.59
AI853685	D330037H05Rik	RIKEN cDNA 2310068J16 gene	1.59
AI849887	Chd5	Chromodomain helicase DNA binding protein 5	1.59
AA008222	Smo	Smoothened homolog (Drosophila)	1.59
AA510352	Map2k4	Mitogen activated protein kinase kinase 4	1.59
AI840585	3110043O21Rik	RIKEN cDNA 3110043O21 gene	1.6
AA499747	Tnpo1	Transportin 1	1.6
AI837214	Yaf2	YY1 associated factor 2	1.6
AI851582	2900052N01Rik	Expressed sequence AU067665	1.6
AI846005	Aamp	Angio-associated migratory protein	1.6
AI449820	1700012B07Rik	RIKEN cDNA 1700012B07 gene	1.6
W33328	Polm	Polymerase (DNA directed), mu	1.6
AI840290	5230400G24Rik	RIKEN cDNA 5230400G24 gene	1.61
AA511619	Pros1	Protein S (alpha)	1.61
AI840580			1.61
AA511792	4930405M20Rik	RIKEN cDNA 4930405M20 gene	1.61
AI848229	Cbx5	Chromobox homolog 5 (Drosophila HP1a)	1.61
AI853020	Enah	RIKEN cDNA 2700078F05 gene	1.62
AA472746	Adpn	Adiponutrin	1.62
AI849658			1.62
AI849104	Tceb1	Transcription elongation factor B (SIII), polypeptide 1	1.62
AI836063			1.62
AA497451	1700028N11Rik	Calcyphosine-like	1.62
AI839784	Cygb	Cytoglobin	1.63
AI854536	Rtn3	Reticulon 3	1.63
AI661348	Seh1l	SEH1-like (S. cerevisiae	1.63
AI851284	Ifrd1	Interferon-related developmental regulator 1	1.63
AI836095	Zfp532	Zinc finger protein 532	1.63
AI851555	Actr3	ARP3 actin-related protein 3 homolog (yeast)	1.63
AI843056		Transcribed locus	1.63
AI836991	Stx7	Syntaxin 7	1.64
AI844088	Aarsl	Alanyl-tRNA synthetase like	1.64
AI853499	Hmgb3	High mobility group box 3	1.64
AI850037	Ppp2r5c	Protein phosphatase 2, regulatory subunit B (B56), gamma isoform	1.64
Z27008			1.64
AI323503	Ube2q	Ubiquitin-conjugating enzyme E2Q (putative)	1.64
AI844250			1.64
AI847865	Tcf1	Transcription factor 1	1.64
AI843598		Transcribed locus	1.65
AI834947	Ctsz	Cathepsin Z	1.65
AI854553			1.65
AI849904	Dlst	Dihydrolipoamide S-succinyltransferase (E2 component of 2-oxo-glutarate complex)	1.66
AA611170			1.66
AI425997	AW555464	Expressed sequence AW555464	1.66
AI450259	Phtf2	Putative homeodomain transcription factor 2	1.66
AI451534	Centg2	RIKEN cDNA 4933400F21 gene	1.67
AI429737	4933426L22Rik	RIKEN cDNA 4933426L22 gene	1.67
AA473537	4933427L07Rik	Dymeclin	1.67
AI853664			1.67
AA030534	Hipk2	Homeodomain interacting protein kinase 2	1.67
AA420047	Dusp18	Dual specificity phosphatase 18	1.67
AA190141	Pappa2	Pappalysin 2	1.68
AI835456	5730454B08Rik	Zinc finger CCCH type containing 11A	1.68
AI846980			1.68
AI836420	Ube2d1	Ubiquitin-conjugating enzyme E2D 1, UBC4/5 homolog (yeast)	1.68
AI845531	Raf1	V-raf-1 leukemia viral oncogene 1	1.68
AI834914	Sepw1	Selenoprotein W, muscle 1	1.68
AI451396	Leprotl1	Leptin receptor overlapping transcript-like 1	1.68
AI844856	Dhx15	DEAH (Asp-Glu-Ala-His) box polypeptide 15	1.68
AI327322	Cspg6	Chondroitin sulfate proteoglycan 6	1.68
AI851160	Tm9sf1	Transmembrane 9 superfamily member 1	1.68
AI849851	Zmynd11	Zinc finger, MYND domain containing 11	1.69
AI850221	1810007P19Rik	RIKEN cDNA 1810007P19 gene	1.69
AI854778	Fmnl2	Formin-like 2	1.69
AI834872	Pip5k1c	Phosphatidylinositol-4-phosphate 5-kinase, type 1 gamma	1.69
AA512708	Nos2	Nitric oxide synthase 2, inducible, macrophage	1.69
AI840556			1.69
AI451149	Srgap3	SLIT-ROBO Rho GTPase activating protein 3	1.69
AI854827		Transcribed locus	1.7
AI839629	Aco2	Aconitase 2, mitochondrial	1.7
AA420070		Hypothetical protein LOC544864	1.71
AA673349			1.71
AI850390	BC066223	CDNA sequence BC066223	1.71
AI836752	Bri3bp	Bri3 binding protein	1.71
AI836334	Polrmt	Polymerase (RNA) mitochondrial (DNA directed)	1.71
AA269410	Loxl3	Lysyl oxidase-like 3	1.71
AI413449	Magee1	Melanoma antigen, family E, 1	1.72
AI849911	Mrpl28	Mitochondrial ribosomal protein L28	1.72
AI843588	AI843588	Expressed sequence AI843588	1.72
AA032516	5330408M12Rik	RIKEN cDNA 5330408M12 gene	1.73
AA469789	Ckmt1	Creatine kinase, mitochondrial 1, ubiquitous	1.73
AI848816	Gas1	Growth arrest specific 1	1.73
AI450379	Cbx5	Chromobox homolog 5 (Drosophila HP1a)	1.73
AI851644	Nfatc2	Nuclear factor of activated T-cells, cytoplasmic, calcineurin-dependent 2	1.73
W91283	Rras2	Related RAS viral (r-ras) oncogene homolog 2	1.74
AI836977	4921506I22Rik	RIKEN cDNA 4921506I22 gene	1.74
AI850089	Scg2	Secretogranin II	1.74
AI326030	Gspt1	G1 to S phase transition 1	1.74
AI850094	Gsn	Gelsolin	1.74
AI848289	Olfr1344	Olfactory receptor 1344	1.74
AI450720			1.75
AI844937			1.75
AI838523	AI480556	Expressed sequence AI480556	1.75
AI842787	Bcl7a	B-cell CLL/lymphoma 7A	1.75
AI196936	Csnk2b	Casein kinase II, beta subunit	1.75
AI841447			1.75
AI413344	Bid	BH3 interacting domain death agonist	1.75
AI852969	AI854703	Expressed sequence AI854703	1.75
AI845353		CDNA, clone:Y1G0140C23, strand:minus, reference:ENSEMBL:Mouse-Transcript-ENST:ENSMUST00000018184, based on BLAT search	1.76
AI847909	1700030A21Rik	RIKEN cDNA 1700030A21 gene	1.76
AI853241	Arfgef1	ADP-ribosylation factor guanine nucleotide-exchange factor 1(brefeldin A-inhibited)	1.76
AI847910	B930037P14Rik	RIKEN cDNA B930037P14 gene	1.77
AI848343	Sec23b	SEC23B (S. cerevisiae)	1.77
AA475003		Transcribed locus	1.77
AI850410	Camk1g	Calcium/calmodulin-dependent protein kinase I gamma	1.77
AI845052	Cplx1	Complexin 1	1.77
AI834979	BC002199	CDNA sequence BC002199	1.77
AI835300	9030221M09Rik	Phosphatidylserine decarboxylase	1.77
AI843396			1.78
AI837092	Clstn1	Calsyntenin 1	1.78
AI847276	6330415F13Rik	Tetraspan 2	1.79
AI852389	Rab7l1	RAB7, member RAS oncogene family-like 1	1.79
AA461879	Ppp2r1b	Protein phosphatase 2 (formerly 2A), regulatory subunit A (PR 65), beta isoform	1.8
AI132066	Slc12a3	Solute carrier family 12, member 3	1.8
AI851716	AI851716	Expressed sequence AI851716	1.8
AI847876	Txndc4	Thioredoxin domain containing 4 (endoplasmic reticulum)	1.8
AA020415	Plac1	Placental specific protein 1	1.81
AI854105	A330067P21	RIKEN cDNA A930028L21 gene	1.81
AI846151	Phax	RNA U, small nuclear RNA export adaptor	1.81
AA671944	Il1b	Interleukin 1 beta	1.81
AI850058	Ndufv1	NADH dehydrogenase (ubiquinone) flavoprotein 1	1.82
AI851876	U2af2	U2 small nuclear ribonucleoprotein auxiliary factor (U2AF) 2	1.82
AI837434	Arhgap23	Rho GTPase activating protein 23	1.82
AI840605	Magee1	Melanoma antigen, family E, 1	1.83
AA839322			1.83
AI843683	Ubr1	Ubiquitin protein ligase E3 component n-recognin 1	1.84
AI195677	Crp	C-reactive protein, petaxin related	1.84
AI849946			1.85
AI839645	Pa2g4	Proliferation-associated 2G4	1.85
AI835749			1.86
AI448873			1.86
AI845078	Cdc42se1	CDC42 small effector 1	1.86
AA547106	Chtf18	CTF18, chromosome transmission fidelity factor 18 homolog (S. cerevisiae)	1.86
AI849215	Tctex1	T-complex testis expressed 1	1.86
AI840354	Fads1	Fatty acid desaturase 1	1.87
AI848146	2810403A07Rik	RIKEN cDNA 2810403A07 gene	1.88
AI414774	Gm631	Gene model 631, (NCBI)	1.89
AI847601			1.89
AI427097	Zfp606	Zinc finger protein 606	1.9
AI838864		Transcribed locus	1.92
AI447764			1.92
AI451204	E130107N23Rik	Leucine rich repeat containing 35	1.93
AI844600	Tm7sf3	Transmembrane 7 superfamily member 3	1.93
AA051065			1.93
AI117055	Car14	Carbonic anhydrase 14	1.94
AI850424	Bace2	Beta-site APP-cleaving enzyme 2	1.94
AI852704	Zmynd11	Zinc finger, MYND domain containing 11	1.94
AI840497	AW549877	Expressed sequence AW549877	1.94
AI850198	5930418K15Rik	RIKEN cDNA 5930418K15 gene	1.94
AI851191	Atp11b	ATPase, Class VI, type 11B	1.95
AI449280		Transcribed locus	1.96
AI846541		Transcribed locus	1.96
AA286355	2610005L07Rik	RIKEN cDNA 2610005L07 gene	1.97
AI835168			1.97
AI845191	BC014699	CDNA sequence BC014699	1.97
AI844422			1.98
AA822123	2810449M09Rik	RIKEN cDNA 2810449M09 gene	1.98
AI850430		Similar to limkain beta 2	1.98
AI851471	Btbd14a	BTB (POZ) domain containing 14A	1.98
AI852866			1.99
AI854360			1.99
AI849984	2310044H10Rik	RIKEN cDNA 2310044H10 gene	2
AA597048	Pax8	Paired box gene 8	2
AI448685	4932432K03Rik	RIKEN cDNA 4932432K03 gene	2
AI845037	Cldn12	Claudin 12	2.04
AA274756	Whsc1l1	Expressed sequence AU015590	2.04
AI452330	B930075F07	Hypothetical protein B930075F07	2.05
AI844939	Cri1	CREBBP/EP300 inhibitory protein 1	2.05
W33290			2.06
AI849900			2.07
AI324075	Brp17	Brain protein 17	2.07
AI846834			2.07
AI854309	Wdrx1	WD repeat domain 45	2.08
AI849764	Gdap1l1	Ganglioside-induced differentiation-associated protein 1-like 1	2.08
AA388409	BC026585	CDNA sequence BC026585	2.08
AI850189	B230114J08Rik	Transmembrane protein 50B	2.08
AI325518	Gsr	Glutathione reductase 1	2.09
AI838955			2.09
AA461978	Myh6	Myosin, heavy polypeptide 6, cardiac muscle, alpha	2.1
AI842507			2.1
AI850134			2.1
AI447815	Lu	Lutheran blood group (Auberger b antigen included)	2.1
AA670641	Egfl7	EGF-like domain 7	2.11
AI834815	Alg2	Asparagine-linked glycosylation 2 homolog (yeast, alpha-1,3-mannosyltransferase)	2.12
AI465146			2.13
AI841212	Brp17	Brain protein 17	2.14
AI835922			2.15
AI425975		Similar to limkain beta 2	2.15
AI195481		CDNA, clone:Y1G0108B11, strand:plus, reference:ENSEMBL:Mouse-Transcript-ENST:ENSMUST00000049245, based on BLAT search	2.16
AI115946	Ace2	Angiotensin I converting enzyme (peptidyl-dipeptidase A) 2	2.18
AI844894			2.19
AI846532	Gnao1	Guanine nucleotide binding protein, alpha o	2.19
AI156440	4922501C03Rik	RIKEN cDNA 4922501C03 gene	2.21
AA003979	Tfg	Trk-fused gene	2.22
AI845029	Lims2	LIM and senescent cell antigen like domains 2	2.22
AI426375	6820408C15Rik	RIKEN cDNA 6820408C15 gene	2.23
W48340		Transcribed locus	2.24
AI450121			2.26
AA416233	Rab20	RAB20, member RAS oncogene family	2.29
AA050510	Slc6a6	Solute carrier family 6 (neurotransmitter transporter, taurine), member 6	2.3
AI847180			2.3
AA498512	Bmp2	Bone morphogenetic protein 2	2.37
AI323564	Nf2	Neurofibromatosis 2	2.41
AI837050	Aatk	Apoptosis-associated tyrosine kinase	2.41
AI839313	Atp6v1g2	ATPase, H+ transporting, V1 subunit G isoform 2	2.43
AI849958	Tbl3	Transducin (beta)-like 3	2.44
AA288451		RIKEN cDNA 1700029I01 gene	2.45
AI840260	1110033O09Rik	RIKEN cDNA 1110033O09 gene	2.45
AI840384			2.46
AI845070	AI854703	Expressed sequence AI854703	2.47
AI255441			2.48
AI852124			2.49
AA615501	4930438D12Rik	RIKEN cDNA 4930438D12 gene	2.5
AA138388	1810037I17Rik	RIKEN cDNA 1810037I17 gene	2.51
AA472220	AI317395	Expressed sequence AI317395	2.57
AI849989	Slc25a12	RIKEN cDNA 5730410E19 gene	2.59
AI838288	Kcnj9	Potassium inwardly-rectifying channel, subfamily J, member 9	2.7
AI449992			2.78
AI448474			2.92
AI852059	Usp46	RIKEN cDNA 1700112M01 gene	3
AI845271			3.03
AI839222	1810006K23Rik	Expressed sequence AI891706	3.19
AI854259	Thrap2	Thyroid hormone receptor associated protein 2	3.48
AI852286	1810057C19Rik	RIKEN cDNA 1810057C19 gene	3.61
AI840422	1810006K23Rik	Expressed sequence AI891706	3.85
AI836456		Transcribed locus	6.07
AI836195			11.03
