# Supplementary material for: Gene expression profiling in the stress control brain region hypothalamic paraventricular nucleus reveals a novel gene network including Amyloid beta Precursor Protein
Source: BMC Genomics. 2010 Oct 8;11:546. doi: 10.1186/1471-2164-11-546 (PMC3091695; doi:10.1186/1471-2164-11-546)
Supplement: Additional file 2 — Supplemental Table 2. Genes that are more than 1.4 fold up- or down-regulated 4 h after stress in C57BL/6J. [file 1471-2164-11-546-S2.XLS]

## Sheet: Sheet1
Gene Bank ID	Gene_symbol	Gene_name	Fold regulation
AI255458	Ambp	Alpha 1 microglobulin/bikunin	-1.98
AI842824	Pstk	Phosphoseryl-tRNA kinase	-1.66
AI847076	Kirrel3	Kin of IRRE like 3 (Drosophila)	-1.64
AI838576			-1.55
AA027510	Arfl4	ADP-ribosylation factor 4-like	-1.54
AI851012	Resp18	Regulated endocrine-specific protein 18	-1.5
AI853074	Pde1c	Phosphodiesterase 1C	-1.5
AI849566			-1.48
AI837604			-1.45
AI853855	Ndufa8	NADH dehydrogenase (ubiquinone) 1 alpha subcomplex, 8	-1.45
AI836325	Pak2	P21 (CDKN1A)-activated kinase 2	-1.44
AI852363	Cox17	Cytochrome c oxidase, subunit XVII assembly protein homolog (yeast)	-1.44
AI448950	Stard4	StAR-related lipid transfer (START) domain containing 4	-1.42
AI851818	Mki67ip	Mki67 (FHA domain) interacting nucleolar phosphoprotein	-1.42
AI323564	Nf2	Neurofibromatosis 2	-1.42
AI427043			1.42
AI850878	Dlgap3	Discs, large (Drosophila) homolog-associated protein 3	1.42
AI840518			1.42
AI844849	Cadps	Ca<2+>dependent activator protein for secretion	1.42
AI853763		Transcribed locus	1.42
AI846787	Usp33	Ubiquitin specific protease 33	1.42
AI851921	AI597468	Expressed sequence AI597468	1.42
AI839126			1.43
AI427715	Map4k3	Mitogen-activated protein kinase kinase kinase kinase 3	1.43
AI848069	Arhgap5	Rho GTPase activating protein 5	1.44
AI327110		CDNA clone IMAGE:6542300	1.45
AA529614	2600005O03Rik	RIKEN cDNA 2600005O03 gene	1.45
AI447580	Eif5a2	Eukaryotic translation initiation factor 5A2	1.45
AA450928	C030018L16Rik	RIKEN cDNA C030018L16 gene	1.46
AI841511	Car2	Carbonic anhydrase 2	1.46
AA117325	D230012E17Rik	RIKEN cDNA D230012E17 gene	1.46
AI843862	Enpp4	Ectonucleotide pyrophosphatase/phosphodiesterase 4	1.46
AA474198	1110001M19Rik	RIKEN cDNA 1110001M19 gene	1.46
AI666727	Ralgps1	Ral GEF with PH domain and SH3 binding motif 1	1.46
AI385642	Qscn6l1	Quiescin Q6-like 1	1.46
AI854778	Fmnl2	Formin-like 2	1.47
AI841409			1.47
AI846799			1.47
AI848681	Atp6ap2	ATPase, H+ transporting, lysosomal accessory protein 2	1.47
AI449272	C030011O14Rik	RIKEN cDNA C030011O14 gene	1.47
AI840741			1.48
AI846930	Pgrmc1	Progesterone receptor membrane component 1	1.48
AA266126	4930553M18Rik	RIKEN cDNA 4930553M18 gene	1.48
AI848367	Lin7c	Lin 7 homolog c (C. elegans)	1.49
AI853922	1110059H15Rik	RIKEN cDNA 1110059H15 gene	1.49
AI848314	Nktr	RIKEN cDNA 5330401F18 gene	1.49
AI837658	Elavl2	ELAV (embryonic lethal, abnormal vision, Drosophila)-like 2 (Hu antigen B)	1.5
AI849155	Grcc9	Gene rich cluster, C9 gene	1.51
AI852014	5730449L18Rik	RIKEN cDNA 5730449L18 gene	1.51
AI662159	5830472M02Rik	RIKEN cDNA 5830472M02 gene	1.52
AI847671	Cab39	Calcium binding protein 39	1.52
AI854017	Ppp3cb	Protein phosphatase 3, catalytic subunit, beta isoform	1.53
AI840159			1.53
AI325520			1.53
AI852144	Pbef1	Pre-B-cell colony-enhancing factor 1	1.53
AI426255	Sesn1	Sestrin 1	1.55
AI843965	Sesn1	Sestrin 1	1.55
AI465499		Transcribed locus	1.55
AI850613	Hnrpk	Heterogeneous nuclear ribonucleoprotein K	1.55
AI847740			1.56
AI851903	Whsc1	Wolf-Hirschhorn syndrome candidate 1 (human)	1.56
W89356	Zfp248	Zinc finger protein 248	1.56
AI836406	Ubqln2	Ubiquilin 2	1.57
AI447451	Atrx	RIKEN cDNA 4833408C14 gene	1.58
AI666719	Luc7l2	LUC7-like 2 (S. cerevisiae)	1.58
AI846692			1.58
AI465497	Dpysl2	Dihydropyrimidinase-like 2	1.58
AI846834			1.58
AI451569	A130034M23Rik	Expressed sequence AU022875	1.59
AI852741			1.59
AA474300	Rps6ka6	Ribosomal protein S6 kinase polypeptide 6	1.6
AI851654	Kntc1	Kinetochore associated 1	1.61
AI846589	4930535B03Rik	RIKEN cDNA 4930535B03 gene	1.61
AI854283	Pphln1	Periphilin 1	1.61
AI838634	Usp25	Ubiquitin specific protease 25	1.62
AI844668	Atp6ap2	ATPase, H+ transporting, lysosomal accessory protein 2	1.63
AI846512		CDNA, clone:Y0G0108E21, strand:plus, reference:ENSEMBL:Mouse-Transcript-ENST:ENSMUST00000057024, based on BLAT search	1.64
AI850427	Wsb1	WD repeat and SOCS box-containing 1	1.64
AI848030	Klhl2	Kelch-like 2, Mayven (Drosophila)	1.64
AI851668	Pold1	Polymerase (DNA directed), delta 1, catalytic subunit	1.65
AI839212	Actb	RIKEN cDNA 1810012N18 gene	1.66
AI850903	2610529C04Rik	RIKEN cDNA 2610529C04 gene	1.66
AI854241	Crebbp	Expressed sequence AW558298	1.66
AA261277	1810036I24Rik	RIKEN cDNA 1810036I24 gene	1.67
AI850801	Tmed7	Transmembrane emp24 protein transport domain containing 7	1.68
AI449000	Foxp2	Forkhead box P2	1.68
AI836816	Gpm6b	Glycoprotein m6b	1.69
AI839700			1.7
AI848676	Ubl3	Ubiquitin-like 3	1.7
AA274673	5730414C17Rik	RIKEN cDNA 5730414C17 gene	1.7
AI853226	Etnk1	Ethanolamine kinase 1	1.7
AI852655	1700009P03Rik	RIKEN cDNA 1700009P03 gene	1.71
AI854079	Gusb	Glucuronidase, beta	1.72
AI849377			1.72
AI852983	Napg	N-ethylmaleimide sensitive fusion protein attachment protein gamma	1.72
AI854281	Cul2	Cullin 2	1.73
AI837214	Yaf2	YY1 associated factor 2	1.73
AA467443	2810403P18Rik	SHQ1 homolog (S. cerevisiae)	1.73
AI226852	Rtn4	Reticulon 4	1.73
AI853528	Pou3f3	POU domain, class 3, transcription factor 3	1.74
W18278	Atp11a	ATPase, class VI, type 11A	1.74
AI852339	Lnp	Limb and neural patterns	1.74
AA451295	Zfp467	Zinc finger protein 467	1.75
AI848690	Cacna1a	Calcium channel, voltage-dependent, P/Q type, alpha 1A subunit	1.76
AI451555	Spire1	Spire homolog 1 (Drosophila)	1.77
AI845638	Slc4a4	Solute carrier family 4 (anion exchanger), member 4	1.79
AI853293			1.83
AI844239	Nagk	N-acetylglucosamine kinase	1.83
W41860	B230219D22Rik	RIKEN cDNA B230219D22 gene	1.86
AI852124			1.87
AA451328	Ccbp2	Chemokine binding protein 2	1.89
AA388719	Zfp265	Zinc finger protein 265	1.89
AA265779	BB146404	Expressed sequence BB146404	1.94
AI846166	Cacnb2	RIKEN cDNA 2900072G11 gene	1.95
AI835109			1.96
AA561934	BC031601	CDNA sequence BC031601	2.01
AA433755	Bag4	BCL2-associated athanogene 4	2.03
AI853241	Arfgef1	ADP-ribosylation factor guanine nucleotide-exchange factor 1(brefeldin A-inhibited)	2.03
AA465888	Chm	Choroidermia	2.06
AI847856			2.11
AI853803	Qk	Quaking	2.13
AI854117		Transcribed locus, weakly similar to XP_379413.2 PREDICTED: hypothetical protein XP_379413 [Homo sapiens]	2.25
AI845595	Ogfrl1	Opioid growth factor receptor-like 1	2.59
