# Supplementary material for: Gene expression profiling in the stress control brain region hypothalamic paraventricular nucleus reveals a novel gene network including Amyloid beta Precursor Protein
Source: BMC Genomics. 2010 Oct 8;11:546. doi: 10.1186/1471-2164-11-546 (PMC3091695; doi:10.1186/1471-2164-11-546)
Supplement: Additional file 3 — Supplementary Table 3. Genes that are more than 1.4 fold up- or down-regulated 8 h after stress in C57BL/6J. [file 1471-2164-11-546-S3.XLS]

## Sheet: Sheet1
Gene Bank ID	Gene symbol	Gene name	Fold regualtion
AI847198			-2.98
AI837772	2900075B16Rik	Expressed sequence BB211804	-2.95
AI661341	Adam10	A disintegrin and metalloprotease domain 10	-2.66
AI852787	Insig1	Insulin induced gene 1	-2.56
AK049469	Baiap2	Brain-specific angiogenesis inhibitor 1-associated protein 2	-2.34
AI848986	Insig1	Insulin induced gene 1	-2.28
AI843308			-2.19
AI851418	Purb	Purine rich element binding protein B	-2.17
AI666719	Luc7l2	LUC7-like 2 (S. cerevisiae)	-2.16
AI851201	2610511M17Rik	RIKEN cDNA 2610511M17 gene	-2.09
AI449630	5830482G23Rik	LAS1-like (S. cerevisiae)	-2.06
AI848368	Snap25	Synaptosomal-associated protein 25	-2.03
AI851438			-2.03
AI845631	Dpysl2	Dihydropyrimidinase-like 2	-2.02
AI385680	Gpc4	Glypican 4	-2.01
AI852214	Fut9	Expressed sequence AI746471	-2
AI841344	Hspca	Heat shock protein 1, alpha	-1.97
AI848369		Transcribed locus	-1.96
AI414590	Srpk2	Serine/arginine-rich protein specific kinase 2	-1.91
AI853712	Klf7	Kruppel-like factor 7 (ubiquitous)	-1.82
AA607342		Mus musculus, clone IMAGE:3983419, mRNA	-1.8
AI845809	D10Bwg1379e	DNA segment, Chr 10, Brigham & Women's Genetics 1379 expressed	-1.79
W34990	Pitpnc1	Phosphatidylinositol transfer protein, cytoplasmic 1	-1.77
AI848242	Nrxn3	RIKEN cDNA 6430597G12 gene	-1.76
AI661496			-1.75
AI854570			-1.72
AI854682	BC005561	CDNA sequence BC005561	-1.72
AI845092	6330509M05Rik	RIKEN cDNA 6330509M05 gene	-1.71
AI836571	Pacsin3	Protein kinase C and casein kinase substrate in neurons 3	-1.7
AI841851			-1.69
AI853529	2900041A09Rik	RIKEN cDNA 2900041A09 gene	-1.69
AI838689	Ptp4a2	Protein tyrosine phosphatase 4a2	-1.69
AI845883	Tebp	Telomerase binding protein, p23	-1.67
AI846190	Atp6v1a1	ATPase, H+ transporting, V1 subunit A, isoform 1	-1.66
AI844003	4930566A11Rik	RIKEN cDNA 4930566A11 gene	-1.66
AA690418			-1.64
AI838469	Rasl11b	RAS-like, family 11, member B	-1.63
AA124505	Tbpl1	TATA box binding protein-like 1	-1.63
AI847293			-1.62
AI845296	Nifun	NifU-like N-terminal domain containing	-1.61
AI836553	Sox11	SRY-box containing gene 11	-1.6
AI834762	AI834762	Expressed sequence AI834762	-1.59
AI841196	Gja12	Gap junction membrane channel protein alpha 12	-1.59
AI849459	Mll5	RIKEN cDNA 5031425E22 gene	-1.59
AI848233	Spry2	Sprouty homolog 2 (Drosophila)	-1.58
AI843104	Fin14	DEAD/H (Asp-Glu-Ala-Asp/His) box polypeptide 3, X-linked	-1.58
AI666563	Sf3b1	Splicing factor 3b, subunit 1	-1.58
AI451066	BC049806	RIKEN cDNA C130065N10 gene	-1.57
AI227072	Ramp2	RIKEN cDNA 2210401K01 gene	-1.57
AI414234		Transcribed locus	-1.56
AI852363	Cox17	Cytochrome c oxidase, subunit XVII assembly protein homolog (yeast)	-1.54
AI843906			-1.52
AI528709	Vpreb3	Pre-B lymphocyte gene 3	-1.51
AI854330	Rpp30	Ribonuclease P/MRP 30 subunit (human)	-1.51
AF348321	Tbx19	T-box 19	-1.51
AA048005	Syt11	Synaptotagmin 11	-1.5
AI836787	6330403M23Rik	Expressed sequence AW046287	-1.49
AI841875	AI841875	Expressed sequence AI841875	-1.48
AI838304	Hmgn1	High mobility group nucleosomal binding domain 1	-1.48
AI451635	Wdr33	WD repeat domain 33	-1.46
AI835702	Gm2a	GM2 ganglioside activator protein	-1.46
AI848819	Fabp7	Fatty acid binding protein 7, brain	-1.45
AA259694	Suv420h2	Suppressor of variegation 4-20 homolog 2 (Drosophila)	-1.44
AI853680	Zcchc2	Zinc finger, CCHC domain containing 2	-1.44
AI848700	Kif5b	Kinesin family member 5B	-1.43
AA017739		Similar to pregnancy-specific glycoprotein 21	-1.43
AI838393	Ppp3ca	RIKEN cDNA 4930599N24 gene	-1.42
AI847890	Plp1	Proteolipid protein (myelin) 1	-1.42
AI840407			1.42
AI845013			1.43
AI450779			1.44
AA105126	Sfxn2	Sideroflexin 2	1.44
AI854312	Kif3b	Kinesin family member 3B	1.45
AI450121			1.47
AI835904	5730470L24Rik	RIKEN cDNA 5730470L24 gene	1.47
AI841804	Nme1	Expressed in non-metastatic cells 1, protein	1.47
AI846532	Gnao1	Guanine nucleotide binding protein, alpha o	1.51
AA008573	C230093N12Rik	RIKEN cDNA C230093N12 gene	1.52
AI324856	Idh3b	Isocitrate dehydrogenase 3 (NAD+) beta	1.53
AI839241	Cnbp1	Cellular nucleic acid binding protein 1	1.54
AI839703	Scn4b	Sodium channel, type IV, beta	1.57
AI428333	5031439G07Rik	RIKEN cDNA 5031439G07 gene	1.57
AI835922			1.6
AI847923	Rgs2	Regulator of G-protein signaling 2	1.61
AA274756	Whsc1l1	Expressed sequence AU015590	1.65
AI847002	Atp6v0d1	ATPase, H+ transporting, V0 subunit D isoform 1	1.66
AI836561	Bcl11b	B-cell leukemia/lymphoma 11B	1.75
AI837318	Abcf2	ATP-binding cassette, sub-family F (GCN20), member 2	1.77
