# Supplementary material for: Gene expression profiling in the stress control brain region hypothalamic paraventricular nucleus reveals a novel gene network including Amyloid beta Precursor Protein
Source: BMC Genomics. 2010 Oct 8;11:546. doi: 10.1186/1471-2164-11-546 (PMC3091695; doi:10.1186/1471-2164-11-546)
Supplement: Additional file 4 — Supplementary Table 4. Genes that are more than 1.4 fold up- or down-regulated 4 h after stress in DBA/2J mice. [file 1471-2164-11-546-S4.XLS]

## Sheet: Sheet1
Gene Bank ID	Gene symbol	Gene name	Fold regualtion
AI851962	Clpx	Caseinolytic protease X (E.coli)	-2.52
AI450826	Hhex	Hematopoietically expressed homeobox	-2.05
AI848756	Ppp3cb	Protein phosphatase 3, catalytic subunit, beta isoform	-1.84
AI449384	Siat8d	ST8 alpha-N-acetyl-neuraminide alpha-2,8-sialyltransferase 4	-1.77
AI852144	Pbef1	Pre-B-cell colony-enhancing factor 1	-1.65
AA030097	Txnl5	Thioredoxin-like 5	-1.64
AI451659	5830435K17Rik	Expressed sequence AU019572	-1.63
AI325940	Vbp1	Von Hippel-Lindau binding protein 1	-1.63
AI844240	2600013N14Rik	RIKEN cDNA 2600013N14 gene	-1.63
AA672279	2610307O08Rik	RIKEN cDNA 2610307O08 gene	-1.63
AI853499	Hmgb3	High mobility group box 3	-1.62
AI851867	2900001O04Rik	RIKEN cDNA 2900001O04 gene	-1.61
AI852395	1500041J02Rik	RIKEN cDNA 1500041J02 gene	-1.61
AI324640	Amd1	S-adenosylmethionine decarboxylase 1	-1.6
AI843665			-1.6
AI842164		Transcribed locus	-1.6
AI451162		0 day neonate thymus cDNA, RIKEN full-length enriched library, clone:A430106B04 product:hypothetical protein, full insert sequence	-1.6
AI843859	Sdccag33	Serologically defined colon cancer antigen 33	-1.6
AI450166	Rsbn1	Rosbin, round spermatid basic protein 1	-1.59
AI115172	Mak10	MAK10 homolog, amino-acid N-acetyltransferase subunit, (S. cerevisiae)	-1.58
AI846297	3110001I20Rik	RIKEN cDNA 3110001I20 gene	-1.58
AI854609	Cdk5rap2	CDK5 regulatory subunit associated protein 2	-1.57
AI449423	4833425H18Rik	RIKEN cDNA 4833425H18 gene	-1.57
AI840667	Copb1	Coatomer protein complex, subunit beta 1	-1.56
AI848008	Amd1	S-adenosylmethionine decarboxylase 1	-1.55
AI447752	Nr3c1	Nuclear receptor subfamily 3, group C, member 1	-1.55
AA416336	Slc6a15	Solute carrier family 6 (neurotransmitter transporter), member 15	-1.54
AI848687		Transcribed locus	-1.54
AI835625	Rps6	Ribosomal protein S6	-1.52
AA266397	Scn7a	Sodium channel, voltage-gated, type VII, alpha	-1.52
AI843096	Cntn1	Contactin 1	-1.51
AI853027			-1.5
AI851458	Cipp	InaD-like (Drosophila)	-1.49
AI451933		Transcribed locus, moderately similar to XP_282988.2 PREDICTED: similar to novel protein [Mus musculus]	-1.49
AI852537	Nrxn2	Neurexin II	-1.48
AI837293	Ndfip1	Nedd4 family interacting protein 1	-1.47
AI843565	Cct4	Chaperonin subunit 4 (delta)	-1.47
AI851116	Plcb3	Phospholipase C, beta 3	-1.46
AA423154		Armadillo repeat containing, X-linked 3	-1.44
AA462767	Bmp6	Bone morphogenetic protein 6	-1.44
AI852000			-1.44
AI851587	8430410K20Rik	RIKEN cDNA 8430410K20 gene	-1.43
AI836376	AI836376	Expressed sequence AI836376	-1.43
AI451388	BC018507	CDNA sequence BC018507	-1.42
AI851500	4930429H24Rik	RIKEN cDNA 4930429H24 gene	-1.42
AI451869		Transcribed locus	-1.42
AI848120	Ncald	Neurocalcin delta	1.41
AI839632	Eef1d	Eukaryotic translation elongation factor 1 delta (guanine nucleotide exchange protein)	1.41
AI841344	Hspca	Heat shock protein 1, alpha	1.41
AI846005	Aamp	Angio-associated migratory protein	1.42
AI842952			1.42
AI845473	Dnmt3a	DNA methyltransferase 3A	1.42
AI835916	2900027G03Rik	RIKEN cDNA 2900027G03 gene	1.43
AI843876	Cbx6	Chromobox homolog 6	1.43
AI414839			1.43
AA682037	Rps6kc1	Ribosomal protein S6 kinase polypeptide 1	1.43
AI835377	Vps28	Vacuolar protein sorting 28 (yeast)	1.43
AI851876	U2af2	U2 small nuclear ribonucleoprotein auxiliary factor (U2AF) 2	1.43
AI834944	5530400B01Rik	RIKEN cDNA 5530400B01 gene	1.43
AI839893	Tuba2	Tubulin, alpha 2	1.44
AI851545	Zfp162	Zinc finger protein 162	1.44
AI848686	Ddb1	Damage specific DNA binding protein 1	1.44
AI851260	Rpl41	Ribosomal protein L41	1.45
AI894126	Dab1	Disabled homolog 1 (Drosophila)	1.45
AI841212	Brp17	Brain protein 17	1.45
AI850808	Ywhab	Tyrosine 3-monooxygenase/tryptophan 5-monooxygenase activation protein, beta polypeptide	1.45
AI845034	A530058N18Rik	Gap junction membrane channel protein alpha 9	1.45
AI845271			1.46
AI851797			1.46
AI838523	AI480556	Expressed sequence AI480556	1.46
AI846739	Pygb	Brain glycogen phosphorylase	1.46
AI835929	Eef2	Eukaryotic translation elongation factor 2	1.46
AI845121	Ndufb8	NADH dehydrogenase (ubiquinone) 1 beta subcomplex 8	1.46
AI844810	Mapk6	Mitogen-activated protein kinase 6	1.47
AI845260	Atp1b2	ATPase, Na+/K+ transporting, beta 2 polypeptide	1.47
AA272328	Kctd10	Potassium channel tetramerisation domain containing 10	1.47
AA476020	Parp6	Poly (ADP-ribose) polymerase family, member 6	1.48
AI854261	Cacna2d1	Calcium channel, voltage-dependent, alpha2/delta subunit 1	1.48
AI327211	Psmd4	Proteasome (prosome, macropain) 26S subunit, non-ATPase, 4	1.48
AI323719	Sui1-rs1	Suppressor of initiator codon mutations, related sequence 1 (S. cerevisiae)	1.48
AI839975	Mkrn2	Makorin, ring finger protein, 2	1.48
AI842791	Lancl1	LanC (bacterial lantibiotic synthetase component C)-like 1	1.48
W13189	Dnajb3	DnaJ (Hsp40) homolog, subfamily B, member 3	1.49
AI849267	Mapre1	Microtubule-associated protein, RP/EB family, member 1	1.49
AI848744	Hspcb	Heat shock protein 1, beta	1.49
AI156523	E130306I01Rik	Leucine rich repeat containing 14	1.49
AI413641	D11Bwg0434e	DNA segment, Chr 11, Brigham & Women's Genetics 0434 expressed	1.49
AI839331		Hypothetical protein LOC545923	1.5
AI848679	Pea15	Phosphoprotein enriched in astrocytes 15	1.5
AI852564	9630048M01Rik	Zinc finger, matrin type 4	1.5
AI324075	Brp17	Brain protein 17	1.5
AI430834	Epb4.1l1	Erythrocyte protein band 4.1-like 1	1.51
AI847693		Glyceraldehyde-3-phosphate dehydrogenase	1.51
AI841507			1.51
AI840031	Eef2	Eukaryotic translation elongation factor 2	1.51
AI847949	0610007H07Rik	RIKEN cDNA 0610007H07 gene	1.52
AI854059	Nedd8	Neural precursor cell expressed, developmentally down-regulated gene 8	1.52
AI415706	6330415G19Rik	DNA segment, Chr 17, ERATO Doi 197, expressed	1.52
AI326366	Aes	Amino-terminal enhancer of split	1.52
AI840232	Sparc	Secreted acidic cysteine rich glycoprotein	1.52
W59490	Avpi1	Arginine vasopressin-induced 1	1.53
AI448950	Stard4	StAR-related lipid transfer (START) domain containing 4	1.53
AI841956		Transcribed locus	1.53
AI323453		Transcribed locus	1.54
AI834881	Atp6v0c	ATPase, H+ transporting, V0 subunit C	1.54
AI413878	1500005P14Rik	RIKEN cDNA 1500005P14 gene	1.54
AI464532	Ndg2	Nur77 downstream gene 2	1.54
AI854238	Rps27	Ribosomal protein S27	1.55
AA288224	L1cam	L1 cell adhesion molecule	1.56
AI425997	AW555464	Expressed sequence AW555464	1.56
AI841209	Mbd5	Methyl-CpG binding domain protein 5	1.56
W34913	D11Bwg0434e	DNA segment, Chr 11, Brigham & Women's Genetics 0434 expressed	1.56
AI841906	2900010J23Rik	RIKEN cDNA 2900010J23 gene	1.56
AI844542		Similar to a disintegrin-like and metalloprotease (reprolysin type) with thrombospondin type 1 motif, 3 proprotein	1.56
AI840216	Gm123	Gene model 123, (NCBI)	1.57
AI836628	5730466P16Rik	RIKEN cDNA 5730466P16 gene	1.57
AI661152	Mgrn1	Mahogunin, ring finger 1	1.57
AI841954	5830457H20Rik	RIKEN cDNA 5830457H20 gene	1.58
AI834910	4930506D23Rik	RIKEN cDNA 4930506D23 gene	1.58
AI839737	C630028F04Rik	Expressed sequence C81026	1.58
AI843835	Thy1	Thymus cell antigen 1, theta	1.58
AI847551	Ppm1g	Protein phosphatase 1G (formerly 2C), magnesium-dependent, gamma isoform	1.59
AI846395	Srebf2	Sterol regulatory element binding factor 2	1.59
AI844218	Rab35	RAB35, member RAS oncogene family	1.59
AA869118	Spata2	Spermatogenesis associated 2	1.6
AI838372			1.6
AI451149	Srgap3	SLIT-ROBO Rho GTPase activating protein 3	1.6
AA048628	E130112L23Rik	RIKEN cDNA E130112L23 gene	1.61
AI850047	Timp2	Tissue inhibitor of metalloproteinase 2	1.61
AI837170			1.62
AI849009	Grina	Glutamate receptor, ionotropic, N-methyl D-asparate-associated protein 1 (glutamate binding)	1.62
AI415377	Fndc3	Fibronectin type III domain containing 3a	1.62
AI413651	Clstn3	Calsyntenin 3	1.63
AI839313	Atp6v1g2	ATPase, H+ transporting, V1 subunit G isoform 2	1.63
AI836587			1.64
AI839760	Mtch1	Mitochondrial carrier homolog 1 (C. elegans)	1.64
AI848133		Transcribed locus, strongly similar to NP_446336.1 ATPase, H+ transporting, V1 subunit F [Rattus norvegicus]	1.64
AI666774	Ina	Internexin neuronal intermediate filament protein, alpha	1.64
AI854686	Set	SET translocation	1.65
AI845923		Transcribed locus, moderately similar to XP_283813.1 PREDICTED: HEF-like protein [Mus musculus]	1.65
AI851951	Clstn3	Calsyntenin 3	1.66
AI661018	2310004L02Rik	RIKEN cDNA 2310004L02 gene	1.66
AI845631	Dpysl2	Dihydropyrimidinase-like 2	1.67
AI844178	Bat3	HLA-B-associated transcript 3	1.67
AI851597	Eef1a2	Eukaryotic translation elongation factor 1 alpha 2	1.67
AI323458	Lasp1	LIM and SH3 protein 1	1.68
AI449974	BC026996	CDNA sequence BC026996	1.68
AA691795	BC034054	CDNA sequence BC034054	1.68
AI450901	Ogdh	Oxoglutarate dehydrogenase (lipoamide)	1.68
AI838360			1.7
AI834846			1.7
AI836926	Actb	Actin, beta, cytoplasmic	1.71
AI465299	Prkcz	Protein kinase C, zeta	1.71
AI840965	Ctxn	Cortexin	1.72
AI451534	Centg2	RIKEN cDNA 4933400F21 gene	1.72
AI844937			1.73
AI325120	Fbn2	Fibrillin 2	1.73
W64343	Gbf1	Golgi-specific brefeldin A-resistance factor 1	1.75
AI836004	Trh	Thyrotropin releasing hormone	1.75
NM_010206	Fgfr1	Fibroblast growth factor receptor 1	1.75
AI428782	0610006O14Rik	ATPase, H+ transporting, lysosomal, V0 subunit E isoform 2	1.76
AI836925			1.76
AI428333	5031439G07Rik	RIKEN cDNA 5031439G07 gene	1.77
AI834820			1.77
AI854455			1.8
AI838955			1.83
AI849686	0610041B22Rik	RIKEN cDNA 0610041B22 gene	1.84
AI844696	Ina	Internexin neuronal intermediate filament protein, alpha	1.84
AI841348	Snrpn	Small nuclear ribonucleoprotein N	1.85
AI839722			1.88
AI836811			1.89
AI847441	Psmc5	Protease (prosome, macropain) 26S subunit, ATPase 5	1.91
AI414200	Centg2	RIKEN cDNA 4933400F21 gene	1.91
AA435356	Nfatc1	Nuclear factor of activated T-cells, cytoplasmic, calcineurin-dependent 1	1.92
AI451648	Nmt1	N-myristoyltransferase 1	1.95
AI846007			1.97
AI841257	Bri3bp	Bri3 binding protein	1.99
AI840260	1110033O09Rik	RIKEN cDNA 1110033O09 gene	2.01
AI836063			2.04
AI427626	Ncdn	Neurochondrin	2.05
AI839733	Gnai2	Guanine nucleotide binding protein, alpha inhibiting 2	2.11
AI852532	Mapk3	Mitogen activated protein kinase 3	2.15
AI849119	Nmt1	N-myristoyltransferase 1	2.29
AI848427	Vamp2	Vesicle-associated membrane protein 2	2.43
AI836718	Map1lc3a	Microtubule-associated protein 1 light chain 3 alpha	2.47
