# Supplementary material for: Gene expression profiling in the stress control brain region hypothalamic paraventricular nucleus reveals a novel gene network including Amyloid beta Precursor Protein
Source: BMC Genomics. 2010 Oct 8;11:546. doi: 10.1186/1471-2164-11-546 (PMC3091695; doi:10.1186/1471-2164-11-546)
Supplement: Additional file 5 — Supplementary Table 5. Genes that are more than 1.4 fold up- or down-regulated 8 h after stress in DBA/2J mice. [file 1471-2164-11-546-S5.XLS]

## Sheet: Sheet1
Gene Bank ID	Gene_symbol	Gene_name	f_reg
AI327089	Homer3	Homer homolog 3 (Drosophila)	-2.26
AI036213	1700026J12Rik	RIKEN cDNA 1700026J12 gene	-2.21
AI465481	Za20d2	Zinc finger, A20 domain containing 2	-2.07
AA617397	Chd4	Chromodomain helicase DNA binding protein 4	-2.02
AI465441			-1.93
AI834762	AI834762	Expressed sequence AI834762	-1.9
AA024364	Slc6a12	Solute carrier family 6 (neurotransmitter transporter, betaine/GABA), member 12	-1.85
AI426205	Sema3f	Sema domain, immunoglobulin domain (Ig), short basic domain, secreted, (semaphorin) 3 F	-1.85
AI322344		Transcribed locus, strongly similar to XP_418849.1 PREDICTED: similar to LSM5 homolog, U6 small nuclear RNA associated [Gallus gallus]	-1.82
W54048	1810043M20Rik	Similar to hypothetical protein	-1.76
W20847	Tde1	Tumor differentially expressed 1	-1.74
AA038810	Prc1	Protein regulator of cytokinesis 1	-1.72
AI429291			-1.69
AI848163	Trhde	TRH-degrading enzyme	-1.69
AA608137	3110082I17Rik	RIKEN cDNA 3110082I17 gene	-1.68
AI157644	1810073N04Rik	RIKEN cDNA 1810073N04 gene	-1.68
AI118084	Suclg2	Succinate-Coenzyme A ligase, GDP-forming, beta subunit	-1.66
AA571791			-1.66
AA266744	Tlr7	Toll-like receptor 7	-1.64
W34669	5730405M13Rik	RIKEN cDNA 5730405M13 gene	-1.62
AI835416			-1.62
AI037177	D330038I09Rik	Aldehyde dehydrogenase 1 family, member L2	-1.62
AA275367	4930553M18Rik	RIKEN cDNA 4930553M18 gene	-1.61
AI837967			-1.59
AA009121	1190007F08Rik	RIKEN cDNA 1190007F08 gene	-1.59
AA675306	1700019F09Rik	RIKEN cDNA 1700019F09 gene	-1.59
AI841370			-1.57
W13188	Hcst	Hematopoietic cell signal transducer	-1.57
AI428873	1600014C10Rik	RIKEN cDNA 1600014C10 gene	-1.55
AI413225			-1.55
AI839541			-1.54
AI840529			-1.52
AI323835	Rb1	Retinoblastoma 1	-1.51
AI838140			-1.51
AI845162			-1.5
AI449276	Ctso	Cathepsin O	-1.49
AA142515	Rnpc2	RNA-binding region (RNP1, RRM) containing 2	-1.47
AI841196	Gja12	Gap junction membrane channel protein alpha 12	-1.47
AI448307			-1.46
AI843346			-1.45
AI449541	Fubp1	Far upstream element (FUSE) binding protein 1	-1.44
AI451054			-1.44
AI850416	Gtl2	GTL2, imprinted maternally expressed untranslated mRNA	-1.43
AI840383			1.42
AI843764	Ndfip1	Nedd4 family interacting protein 1	1.42
AI849414	Neo1	Neogenin	1.42
AI848998	Rtn1	Reticulon 1	1.42
AI834898	Canx	Calnexin	1.42
AI854447	Set	SET translocation	1.42
AA189369	9330186A19Rik	RIKEN cDNA 9330186A19 gene	1.43
AI843249	Ssr1	Signal sequence receptor, alpha	1.43
AI836959	Adam10	A disintegrin and metalloprotease domain 10	1.43
AI661871	Stx7	Syntaxin 7	1.43
AI851840	2810039F03Rik	RIKEN cDNA 6330439K17 gene	1.43
AI842005	App	Amyloid beta (A4) precursor protein	1.44
AI840044	Spg20	Spastic paraplegia 20, spartin (Troyer syndrome) homolog (human)	1.44
AI842795	Chrnb2	Cholinergic receptor, nicotinic, beta polypeptide 2 (neuronal)	1.44
AI842059	App	Amyloid beta (A4) precursor protein	1.45
AI662206	9030409G11Rik	RIKEN cDNA 9030409G11 gene	1.45
AI848121	Herc2	Hect (homologous to the E6-AP (UBE3A) carboxyl terminus) domain and RCC1 (CHC1)-like domain (RLD) 2	1.46
AI843660	Enc1	Ectodermal-neural cortex 1	1.46
AI843508			1.47
AI451561	Tcf7l2	Transcription factor 7-like 2, T-cell specific, HMG-box	1.47
AI850153	Bzw2	Basic leucine zipper and W2 domains 2	1.47
AI849082	Rnf149	Ring finger protein 149	1.47
AI450599			1.47
AI851127	Zfp462	Zinc finger protein 462	1.47
AI853169	Scd1	Stearoyl-Coenzyme A desaturase 1	1.48
AI841298	1500031H04Rik	RIKEN cDNA 1500031H04 gene	1.48
AI848369		Transcribed locus	1.48
AI414828			1.48
AI836324	Cpe	Carboxypeptidase E	1.48
AI851555	Actr3	ARP3 actin-related protein 3 homolog (yeast)	1.5
AF020339	Gucy1b3	Guanylate cyclase 1, soluble, beta 3	1.5
W30544	C430014K11Rik	RIKEN cDNA C430014K11 gene	1.51
AI839847	6330403K07Rik	RIKEN cDNA 6330403K07 gene	1.51
AI661341	Adam10	A disintegrin and metalloprotease domain 10	1.53
AI841111	Ly6e	Lymphocyte antigen 6 complex, locus E	1.53
AI852188	1520402A15Rik	RIKEN cDNA 1520402A15 gene	1.53
BE283555	Hspa1a	Heat shock protein 1A	1.54
AI854256	Galnt10	UDP-N-acetyl-alpha-D-galactosamine:polypeptide N-acetylgalactosaminyltransferase 10	1.55
AI848368	Snap25	Synaptosomal-associated protein 25	1.55
W10526	Cacng1	Calcium channel, voltage-dependent, gamma subunit 1	1.56
AI841427	BC003885	CDNA sequence BC003885	1.57
AI847028	1810008K03Rik	RIKEN cDNA 1810008K03 gene	1.58
AI846622	Cd200	Cd200 antigen	1.58
AI413449	Magee1	Melanoma antigen, family E, 1	1.59
AI447986	Nfia	Nuclear factor I/A	1.59
AI848765	AI848765	Expressed sequence AI848765	1.6
AI845883	Tebp	Telomerase binding protein, p23	1.61
AI843592	4921513D23Rik	RIKEN cDNA 4921513D23 gene	1.62
AI843768	App	Amyloid beta (A4) precursor protein	1.64
AI843786	Cdkn1b	Cyclin-dependent kinase inhibitor 1B (P27)	1.66
AI835109			1.75
AI842554			1.77
AI847198			1.83
